# Supplementary material for: Prevalence of Locomotive Organ Impairment and Associated Factors among Middle-Aged and Older People in Nan Province, Thailand
Source: Int J Environ Res Public Health. 2021 Oct 15;18(20):10871. doi: 10.3390/ijerph182010871 (PMC8536190; doi:10.3390/ijerph182010871)
Supplement: Supplementary file 1 [file ijerph-18-10871-s001.zip]

Archive with 1 entries (1 files):
- ijerph-1371416-supplementary.pdf
